# Supplementary material for: PROTRIDER: protein abundance outlier detection from mass spectrometry-based proteomics data with a conditional autoencoder
Source: Bioinformatics. 2025 Nov 20;41(12):btaf628. doi: 10.1093/bioinformatics/btaf628 (PMC12931418; doi:10.1093/bioinformatics/btaf628)
Supplement: btaf628_Supplementary_Data [file btaf628_supplementary_data.zip]

Archive with 1 entries (1 files):
- protrider_supp_material (1).pdf
